# Supplementary material for: The Moderating Role of Family Resilience on the Relationship between COVID-19-Related Psychological Distress and Mental Health among Caregivers of Individuals with Eating Disorders in Post-Pandemic China
Source: Int J Environ Res Public Health. 2023 Feb 15;20(4):3417. doi: 10.3390/ijerph20043417 (PMC9965091; doi:10.3390/ijerph20043417)
Supplement: Supplementary file 1 [file ijerph-20-03417-s001.zip]

Archive with 3 entries (2 files):
- Supplementary File S1.pdf
- __MACOSX/
- __MACOSX/._Supplementary File S1.docx
